# Supplementary material for: Inhibition of Zoonotic Pathogens Naturally Found in Pig Manure by Black Soldier Fly Larvae and Their Intestine Bacteria
Source: Insects. 2022 Jan 7;13(1):66. doi: 10.3390/insects13010066 (PMC8779730; doi:10.3390/insects13010066)
Supplement: Supplementary file 1 [file insects-13-00066-s001.zip]

Archive with 1 entries (1 files):
- insects-1506016-supplementary.pdf
